# Supplementary material for: Electrochemical Determination of 4-Bromophenoxyacetic Acid Based on CeO2/eGr Composite
Source: Biosensors (Basel). 2022 Sep 15;12(9):760. doi: 10.3390/bios12090760 (PMC9496571; doi:10.3390/bios12090760)
Supplement: Supplementary file 1 [file biosensors-12-00760-s001.zip]

Archive with 1 entries (1 files):
- biosensors-1915523-supplementary.pdf
